# Supplementary material for: Impacts of Urbanization and Habitat Characteristics on the Human Risk of West Nile Disease in the United States
Source: Biology (Basel). 2025 Feb 20;14(3):224. doi: 10.3390/biology14030224 (PMC11939350; doi:10.3390/biology14030224)
Supplement: Supplementary file 1 [file biology-14-00224-s001.zip]

Archive with 1 entries (1 files):
- biology-3414263-supplementary.pdf
